# Supplementary material for: Control of membrane barrier during bacterial type-III protein secretion
Source: Nat Commun. 2021 Jun 28;12:3999. doi: 10.1038/s41467-021-24226-1 (PMC8239009; doi:10.1038/s41467-021-24226-1)
Supplement: Supplementary file 4 — Source Data [file 41467_2021_24226_MOESM4_ESM.zip]

Archive with 31 entries (30 files):
- Source_Data/
- Source_Data/Figure2c_membrane_barrier.csv
- Source_Data/Figure2c_motility.csv
- Source_Data/Figure3c+S3b_NNS_all.csv
- Source_Data/Figure3d+S3e.csv
- Source_Data/Figure3e_MXX_motility.csv
- Source_Data/Figure3f.csv
- Source_Data/Figure4b+4e.csv
- Source_Data/Figure4c+S4d.csv
- Source_Data/Figure5a+S5.csv
- Source_Data/Figure5b.csv
- Source_Data/Figure5c.csv
- Source_Data/Figure5c_full_blots.pdf
- Source_Data/Figure7a.csv
- Source_Data/Figure7b.csv
- Source_Data/Figure7c_cell_flagellation.csv
- Source_Data/Figure8b.csv
- Source_Data/FigureS2a_full_blots.pdf
- Source_Data/FigureS2c_cross_p-values.csv
- Source_Data/FigureS2c_filament_counts.csv
- Source_Data/FigureS2e_motility.csv
- Source_Data/FigureS2f_leakage.csv
- Source_Data/FigureS2h_secretion.csv
- Source_Data/FigureS3b_NNS_Ampicillin.csv
- Source_Data/FigureS3b_NNS_LacZ.csv
- Source_Data/FigureS3b_NNS_Motility.csv
- Source_Data/FigureS3b_NNS_no _ATG.csv
- Source_Data/FigureS3c.csv
- Source_Data/FigureS3f_MXX_leakage.csv
- Source_Data/FigureS3g.csv
- Source_Data/FigureS6d.csv
