# Supplementary material for: Control of membrane barrier during bacterial type-III protein secretion
Source: Nat Commun. 2021 Jun 28;12:3999. doi: 10.1038/s41467-021-24226-1 (PMC8239009; doi:10.1038/s41467-021-24226-1)
Supplement: Supplementary file 4 — Source Data [file 41467_2021_24226_MOESM4_ESM.zip › Source_Data/Figure2c_membrane_barrier.csv]

# Data to Figure 2c
# initial slope of the water movement kinetics in ΔAbs/min for all the single M-loop mutants (19 amino-acids × 3 positions)
# the first two columns indicate the position and the nature of the mutation (aa)	all other columns contain the replicated measurements
position	aa	1	2	3	4	5	6	7	8	9
209	A	-0.0019	-0.0016	-0.0019	-0.0034	-0.0022	0.0021
209	C	-0.0016	-0.0017	-0.0016
209	D	-0.0025	-0.0020	-0.0033
209	E	-0.0028	-0.0026	-0.0022
209	F	-0.0030	-0.0033	-0.0034
209	G	-0.0229	-0.0234	-0.0242
209	H	-0.0047	-0.0050	-0.0050
209	I	-0.0026	-0.0027	-0.0026
209	K	-0.0187	-0.0178	-0.0178
209	L	-0.0045	-0.0050	-0.0047
209	N	-0.0131	-0.0129	-0.0136
209	P	-0.0221	-0.0248	-0.0220
209	Q	-0.0077	-0.0090	-0.0088
209	R	-0.0061	-0.0050	-0.0046	-0.0051	-0.0045	-0.0046	-0.0051	-0.0032	-0.0048
209	S	-0.0058	-0.0061	-0.0055
209	T	-0.0061	-0.0060	-0.0063	-0.0058	-0.0068	-0.0075	-0.0053	-0.0087	-0.0070
209	V	-0.0030	-0.0032	-0.0036
209	W	-0.0028	-0.0022	-0.0021
209	Y	-0.0044	-0.0036	-0.0042
210	A	-0.0299	-0.0306	-0.0310	-0.0347	-0.0344	-0.0351
210	C	-0.0124	-0.0148	-0.0128
210	D	-0.0094	-0.0124	-0.0098
210	E	-0.0048	-0.0045	-0.0048
210	F	0.0056	-0.0048	-0.0051	-0.0045	-0.0057	-0.0042	-0.0051	-0.0058
210	G	-0.0334	-0.0350	-0.0351
210	H	-0.0142	-0.0135	-0.0142
210	I	-0.0024	-0.0023	-0.0020
210	K	-0.0205	-0.0208	-0.0197
210	L	-0.0021	-0.0026	-0.0020
210	N	-0.0364	-0.0381	-0.0359
210	P	-0.0145	-0.0149	-0.0149
210	Q	-0.0354	-0.0392	-0.0372	-0.0389	-0.0420	-0.0449	-0.0387
210	R	-0.0082	-0.0079	-0.0098
210	S	-0.0410	-0.0440	-0.0441	-0.0327	-0.0439	-0.0515	-0.0525	-0.0473
210	T	-0.0419	-0.0446	-0.0437
210	V	-0.0021	-0.0023	-0.0023
210	W	-0.0024	-0.0027	0.0020
210	Y	-0.0017	-0.0019	-0.0019
211	A	-0.0321	-0.0322	-0.0329	-0.0373	-0.0406	-0.0423
211	C	-0.0099	-0.0096	-0.0099
211	D	-0.0016	-0.0017	-0.0024
211	E	-0.0023	-0.0026	-0.0017
211	F	-0.0011	-0.0020	-0.0014	-0.0037	0.0042	0.0059
211	G	-0.0359	-0.0358	-0.0372
211	H	-0.0042	-0.0051	-0.0042
211	I	-0.0065	-0.0062	-0.0059
211	K	-0.0022	-0.0014	-0.0021
211	L	-0.0010	-0.0019	-0.0022
211	N	-0.0323	-0.0315	-0.0324
211	P	-0.0233	-0.0238	-0.0261
211	Q	-0.0360	-0.0368	-0.0371	-0.0448	-0.0444	-0.0475
211	R	-0.0085	-0.0117	-0.0097	-0.0088	-0.0098	-0.0066
211	S	-0.0333	-0.0354	-0.0352	-0.0402	-0.0477	-0.0445
211	T	-0.0316	-0.0331	-0.0330	-0.0364	-0.0385	-0.0392
211	V	-0.0024	-0.0022	-0.0015
211	W	-0.0019	-0.0015	-0.0014
211	Y	-0.0021	-0.0019	-0.0018
