# Supplementary material for: Control of membrane barrier during bacterial type-III protein secretion
Source: Nat Commun. 2021 Jun 28;12:3999. doi: 10.1038/s41467-021-24226-1 (PMC8239009; doi:10.1038/s41467-021-24226-1)
Supplement: Supplementary file 4 — Source Data [file 41467_2021_24226_MOESM4_ESM.zip › Source_Data/Figure2c_motility.csv]

# Data to Figure 2c
# motility (radius of the motility ring) relative to the WT M-loop (MMM) for all the single M-loop mutants (19 amino-acids × 3 positions)
# the first two columns indicate the position and the nature of the mutation (aa)	all other columns contain the replicated measurements
position	aa	1	2	3	4	5	6	7
209	A	1.0071	0.8487	1.0203
209	C	1.0889	0.8220	0.9689
209	D	0.0000	0.0000	0.0017
209	E	0.0000	0.0202	0.0220
209	F	0.9783	0.7529	0.9372
209	G	0.8499	0.5764	0.7356
209	H	0.2249	0.3588	0.3299
209	I	1.0272	0.7647	0.9929
209	K	0.0000	0.0774	0.0862
209	L	0.9553	0.7138	0.8893
209	N	0.1946	0.1266	0.1794
209	P	0.2781	0.1823	0.2160
209	Q	0.5113	0.3487	0.4588
209	R	0.0000	0.0018	0.0125
209	S	0.9354	0.7347	0.8987
209	T	0.8170	1.0732
209	V	1.1049	0.7792	0.9683
209	W	0.4819	0.3479	0.4069
209	Y	0.4633	0.2731	0.3378
210	A	0.7900	0.8074	0.7968	0.8431	0.9145
210	C	0.8180	0.9887	0.8732	0.7774	0.8099
210	D	0.0162	0.0000	0.0000	0.0011	0.0000
210	E	0.0097	0.0000	0.0000	0.0000	0.0042
210	F	0.8748	1.0076
210	G	0.7653	0.8003	0.7783	0.5949	0.6613
210	H	0.8532	0.8964	0.9623	1.0276	0.9974
210	I	0.9488	1.0456	0.8614	0.7484	0.8813
210	K	0.0150	0.0000	0.0114	0.0167	0.0145
210	L	0.7703	0.8382	0.8207	0.8102	0.8239
210	N	0.8690	0.6890	0.7880
210	P	0.8009	0.8904	0.8123	0.7306	0.7906
210	Q	0.8125	0.9488
210	R	0.0113	0.0000	0.0000	0.0102	0.0043
210	S	0.6597	0.9217
210	T	0.7654	0.8927
210	V	0.9451	0.9740	0.9463	0.8656	0.9952
210	W	0.2758	0.3067	0.3737	0.3018	0.2682
210	Y	0.8338	1.0368	0.9332	0.7504	0.8040
211	A	0.6954	0.7027	0.6483	0.7569	1.0016	0.6366	0.7009
211	C	0.8273	0.9370	0.7279	0.7691	0.9472	0.6046	0.7182
211	D	0.0000	0.0000	0.0110	0.0000	0.0000	0.0117	0.0000
211	E	0.0015	0.0000	0.0077	0.0000	0.0020	0.0091	0.0000
211	F	0.7427	0.8090	0.6326	0.6531	0.9207	0.6418	0.6894
211	G	0.8729	0.6739	0.5708	0.6059	0.8209	0.5039	0.6227
211	H	0.9398	1.0134	0.8967	0.9548	1.1245	1.0958	1.0886
211	I	0.7815	0.7304	0.6270	0.6837	0.9178	0.5583	0.7222
211	K	0.0208	0.0000	0.0194	0.0000	0.0087	0.0221	0.0000
211	L	0.7844	0.7971	0.6625	0.6961	1.0290	0.6341	0.7192
211	N	0.6806	0.5084	0.4321	0.5491	0.7491	0.5678	0.6059
211	P	0.2123	0.1298	0.1533	0.1214	0.1877	0.1205	0.1308
211	Q	0.7905	0.7288	0.6843	0.7292	1.0338	0.6890	0.8245
211	R	0.0029	0.0000	0.0008	0.0000	0.0030	0.0035	0.0000
211	S	0.7709	0.6980	0.8142	1.1321	0.8319	0.8934
211	T	0.8290	1.1044	0.7995	0.9307
211	V	0.8513	0.8186	0.6920	0.7826	1.1118	0.6837	0.8032
211	W	0.2549	0.3274	0.2313	0.1489	0.1803	0.2063	0.1556
211	Y	1.0439	1.0290	0.8172	0.8842	1.2426	0.7465	0.9485
