# Supplementary material for: Control of membrane barrier during bacterial type-III protein secretion
Source: Nat Commun. 2021 Jun 28;12:3999. doi: 10.1038/s41467-021-24226-1 (PMC8239009; doi:10.1038/s41467-021-24226-1)
Supplement: Supplementary file 4 — Source Data [file 41467_2021_24226_MOESM4_ESM.zip › Source_Data/Figure3c+S3b_NNS_all.csv]

# Data to Figure 3c / Figure S3b
# NNS codons	combination of all selection/screening methods
# fold under/over-representation relative to random per amino-acid (aa) per position (209-211)
aa	209	210	211
H	-1.11	0.21	-0.67
R	0.14	0.01	1.0
K	0.54	0.45	-0.67
D	0.18	1.05	0.92
E	0.9	0.57	1.76
S	0.3	0.33	0.12
T	-0.06	-0.28	-0.39
N	-0.21	0.09	-0.39
Q	0.3	0.81	0.32
C	0.9	0.57	1.52
G	0.72	0.93	2.6
P	0.48	0.03	0.02
A	0.66	0.27	0.44
V	1.43	2.56	0.92
I	1.13	0.69	-1.08
L	0.66	1.05	0.08
M	0.9	0.69	1.52
F	1.25	1.29	-0.19
Y	0.07	0.21	0.08
W	2.2	0.45	2.72
