# Supplementary material for: Control of membrane barrier during bacterial type-III protein secretion
Source: Nat Commun. 2021 Jun 28;12:3999. doi: 10.1038/s41467-021-24226-1 (PMC8239009; doi:10.1038/s41467-021-24226-1)
Supplement: Supplementary file 4 — Source Data [file 41467_2021_24226_MOESM4_ESM.zip › Source_Data/Figure3d+S3e.csv]

mutation	1	2	3	4	5	6	7	8	9	10	11	12
AAA	0.14358965292538056	0.13348162195958302	0.14536278156114024	0.12063155290502475	0.12805472122634212	0.13825605713650335
LLL							0.11049155271202352	0.1030274014392083	0.04653193823546131	0.06933826922139609	0.06748797206888589	0.09182357886226579
MAA	0.5090541940976295	0.5139131074600389	0.5171796794849326	0.5181746680750585	0.5328169649633947	0.5443491952777353
MLL							0.2214013992999899	0.21364211351945947	0.1940423895082679	0.2179892124407709	0.2042060636173309	0.21719559608531278
AMA	0.5665148517665287	0.5787575601097195	0.5466741819892519	0.5193516400885455	0.5721861598351203	0.5859893549654708
LML							0.3870176062355973	0.39271781926935334	0.3993606089106598	0.36511344665345985	0.37214337679438947	0.3699874931787404
AAM	0.827248542327036	0.879864422504306	0.728681367463556	0.7210426351177871	0.8129452819484344	0.8329738501468721
LLM							0.3814882400505745	0.38268463557984334	0.39572885512933553	0.3949773987112292	0.4045740055725934	0.38045729338265055
AMM	0.7660863350258925	0.7218050186095878	0.7791166885396617	0.860800293952644	0.8366283819695931	0.7779412269217852
LMM							0.643302179674824	0.6813460136097524	0.6246408380451935	0.6959055717924768	0.7029654758042994	0.7433974467559615
MAM	0.8068526752250746	0.7955612857485563	0.7210967687414306	0.7304472256416055	0.8010700078603111	0.8352980276782328
MLM							0.7360789163208218	0.7433936605211752	0.6979716405524246	0.7012857394842451	0.6849922717086445	0.6931415444197099
MMA	0.6466433930792149	0.6518873107979667	0.6290081715103293	0.610198468280566	0.6773759564867999	0.7187383574151952
MML							0.672363041076189	0.6943672181808075	0.7605573279014842	0.7219583953594342	0.7264154995997729	0.7147085001941981
−	0.0	0.0	0.0	0.0	0.0	0.0	0.0	0.0	0.0	0.0	0.0	0.0
+	0.9195184054358803	0.9310263671057896	1.0177921749661025	1.0259281003179226	1.1339706411443553	1.000712830653224	0.9772161812221168	0.9607659718539766	1.0551634701912687	0.9780603037148003	1.0325446830728597	1.0027923815213704
ΔM			0.5518453412280417	0.572764046901234	0.5734867362169163	0.6158203631986991	0.5167154673187759	0.4923861113611181	0.4460858046129947	0.43007618479377185	0.4421171323459743	0.4198916745428329
ΔMM	0.17927569841138163	0.18019071549423105	0.17920077961976263	0.17302110019596045	0.16960278476024224	0.18873107115819332	0.17937906133195028	0.14974178330059645	0.14744801424504742	0.18695271400171126	0.12325767893826911	0.1190998991521731
4M	0.0956203779696688	0.0739167164739096	0.14084656627436035	0.10444476990222196	0.10932759433987362	0.09771568308715076
V212M							0.722993500827942	0.7343744174355138	0.7809162587386664	0.7867899098975083	0.7877429865477842	0.7959517379755894
