# Supplementary material for: Control of membrane barrier during bacterial type-III protein secretion
Source: Nat Commun. 2021 Jun 28;12:3999. doi: 10.1038/s41467-021-24226-1 (PMC8239009; doi:10.1038/s41467-021-24226-1)
Supplement: Supplementary file 4 — Source Data [file 41467_2021_24226_MOESM4_ESM.zip › Source_Data/Figure3e_MXX_motility.csv]

# Data to Figure 3e
# motility (radius of the motility ring) relative to the WT M-loop (MMM) for MXX M-loop mutants
# the first column indicates the nature of the mutation	all other columns contain the replicated measurements
mutation	1	2	3	4	5	6	7	8	9	10
MGG	0.5535	0.5617	0.6294	0.6110	0.5569	0.5280
MAA	0.5066	0.5644	0.6826	0.6325	0.4997	0.5344
MVV	0.6492	0.7619	0.7140	0.7010	0.6446	0.6719
MII	0.2380	0.3362	0.3598	0.3077	0.3919	0.3363
MLL	0.1629	0.2162	0.3237	0.2712	0.2783	0.2679
MFF	0.1638	0.1518	0.1832	0.1450	0.1848	0.1341
MWW	0.0000	0.0000	0.0039	0.0000	0.0000	0.0000
MSS	0.2533	0.3529	0.3049	0.2984	0.2510	0.2392
MTT	0.3739	0.6750	0.5591	0.5677	0.4209	0.4043
MYY	0.6128	0.6813	0.6724	0.6662	0.6684	0.5994
MMM	1.0000	1.0000	1.0448	0.9552	1.0252	0.9748	1.0125	0.9875	1.0149	0.9851
−	0.0000	0.0000	0.0000	0.0000	0.0000	0.0000
