# Supplementary material for: Control of membrane barrier during bacterial type-III protein secretion
Source: Nat Commun. 2021 Jun 28;12:3999. doi: 10.1038/s41467-021-24226-1 (PMC8239009; doi:10.1038/s41467-021-24226-1)
Supplement: Supplementary file 4 — Source Data [file 41467_2021_24226_MOESM4_ESM.zip › Source_Data/Figure3f.csv]

# Data to Figure 3f
# Spearman correlation between flagellar motility and amino-acid scales for the three positions of the M-loop (209–211)
	209	210	211
side_chain_flexibility	0.124	-0.007	0.399
side_chain_mass	0.163	0.056	0.301
bulkiness	-0.025	0.101	-0.045
backbone_flexibility	-0.105	-0.101	-0.015
hydrophobicity_(Rose)	0.228	0.145	0.052
pI	-0.049	0.023	-0.204
pKA_N	-0.077	0.038	-0.325
pKA_C	-0.008	0.061	-0.227
Factor_I_(polarity)	-0.203	-0.163	0.081
