# Supplementary material for: Control of membrane barrier during bacterial type-III protein secretion
Source: Nat Commun. 2021 Jun 28;12:3999. doi: 10.1038/s41467-021-24226-1 (PMC8239009; doi:10.1038/s41467-021-24226-1)
Supplement: Supplementary file 4 — Source Data [file 41467_2021_24226_MOESM4_ESM.zip › Source_Data/Figure4b+4e.csv]

# Data to Figure 4b / 4e
# leakage (ΔAbs/min) in presence of 0.5M guanidinium
strain	1	2	3	4	5	6
ΔFliP	-0.005	-0.0042	-0.0048	-0.0055	-0.0049	-0.0052
MMM	-0.0037	-0.0026	-0.0027	-0.0024	-0.0035	-0.0028
Δplug	-0.0506	-0.0611	-0.0566
flexible_plug	-0.058	-0.0577	-0.0484
MSS	-0.051	-0.0527	-0.0492
MSS+Δplug	-0.0418	-0.0492	-0.0512
MAA	-0.043	-0.0509	-0.0477	-0.0506	-0.0507	-0.0456
MAA+Δplug	-0.0474	-0.0609	-0.0528
MAA+flexible_plug	-0.0574	-0.0521	-0.052
MFF	-0.0043	-0.0047	-0.0036
MFF+Δplug	-0.0065	-0.0073	-0.0074
MWW	-0.0074	-0.0047	-0.0054
MWW+Δplug	-0.0045	-0.006	-0.0049
