# Supplementary material for: Control of membrane barrier during bacterial type-III protein secretion
Source: Nat Commun. 2021 Jun 28;12:3999. doi: 10.1038/s41467-021-24226-1 (PMC8239009; doi:10.1038/s41467-021-24226-1)
Supplement: Supplementary file 4 — Source Data [file 41467_2021_24226_MOESM4_ESM.zip › Source_Data/Figure4c+S4d.csv]

# Data to Figure 4c / S4d
# motility in soft agar
condition	strain	1	2	3	4
control	WT	0.131	0.098	0.136	0.137
control	SAATAADGGSSA	0.139	0.092	0.144	0.145
control	SAATAASGGSSA	0.128	0.08	0.139	0.131
control	Δplug_SGS	0.128	0.106	0.13	0.127
control	Δplug_SGSGS	0.133	0.11	0.14	0.132
control	Δplug_SGSGSGS	0.126	0.098	0.14	0.131
control	D115A	0.125	0.105	0.136	0.131
control	D115K		0.1	0.133	0.124
control	ΔFliR	0.001	0.001		0.002
ammonium_60mM	WT	0.126	0.114	0.146	0.133
ammonium_60mM	SAATAADGGSSA	0.128	0.114	0.147	0.135
ammonium_60mM	SAATAASGGSSA	0.112	0.096	0.141	0.123
ammonium_60mM	Δplug_SGS	0.111	0.105	0.133	0.12
ammonium_60mM	Δplug_SGSGS	0.115	0.108	0.138	0.124
ammonium_60mM	Δplug_SGSGSGS	0.113	0.089	0.13	0.122
ammonium_60mM	D115A	0.127	0.108	0.141	0.129
ammonium_60mM	D115K		0.096	0.135	0.122
ammonium_60mM	ΔFliR			0.004	0.002
guanidinium_30mM	WT	0.141	0.122	0.157	0.138
guanidinium_30mM	SAATAADGGSSA	0.133	0.122	0.159	0.143
guanidinium_30mM	SAATAASGGSSA	0.125	0.11	0.155	0.133
guanidinium_30mM	Δplug_SGS	0.119	0.112	0.142	0.127
guanidinium_30mM	Δplug_SGSGS	0.122	0.111	0.148	0.127
guanidinium_30mM	Δplug_SGSGSGS	0.118	0.1	0.147	0.129
guanidinium_30mM	D115A	0.125	0.112	0.145	0.128
guanidinium_30mM	D115K		0.099	0.142	0.122
guanidinium_30mM	ΔFliR	0.003	0.001	0.003	0.002
guanidinium_60mM	WT	0.106	0.088	0.133	0.111
guanidinium_60mM	SAATAADGGSSA	0.098	0.088	0.128	0.11
guanidinium_60mM	SAATAASGGSSA	0.094	0.08	0.131	0.109
guanidinium_60mM	Δplug_SGS	0.098	0.087	0.122	0.1
guanidinium_60mM	Δplug_SGSGS	0.095	0.084	0.124	0.101
guanidinium_60mM	Δplug_SGSGSGS	0.09	0.072	0.122	0.098
guanidinium_60mM	D115A	0.096	0.085	0.116	0.102
guanidinium_60mM	D115K		0.077	0.116	0.096
guanidinium_60mM	ΔFliR	0.002	0.001	0.003	0.003
