# Supplementary material for: Control of membrane barrier during bacterial type-III protein secretion
Source: Nat Commun. 2021 Jun 28;12:3999. doi: 10.1038/s41467-021-24226-1 (PMC8239009; doi:10.1038/s41467-021-24226-1)
Supplement: Supplementary file 4 — Source Data [file 41467_2021_24226_MOESM4_ESM.zip › Source_Data/Figure5a+S5.csv]

# Data to Figure 5a / Figure S5
# leakage (ΔAbs/min) in presence of 0.5M guanidinium
strain	1	2	3	4	5	6
ΔFliP	-0.0056	-0.0054	-0.0058	-0.0063	-0.0058	-0.0061
ΔFliQR	-0.0041	-0.0041	-0.0039
ΔQR+ΔM	-0.0077	-0.0062	-0.0055
ΔQR+MAA	-0.0043	-0.0048	-0.0049
ΔQR+MFF	-0.0063	-0.0064	-0.0064
ΔFliQ	-0.0051	-0.0055	-0.0051	-0.004	-0.0063	-0.0058
ΔQ+ΔM	-0.0039	-0.0028	-0.0037
ΔQ+MAA	-0.004	-0.0044	-0.0034
ΔQ+MFF	-0.0046	-0.0039	-0.0044
ΔQ+plug	-0.0031	-0.0036	-0.0027
MAA	-0.0591	-0.0592	-0.039	-0.0599	-0.0572	-0.0604
