# Supplementary material for: Control of membrane barrier during bacterial type-III protein secretion
Source: Nat Commun. 2021 Jun 28;12:3999. doi: 10.1038/s41467-021-24226-1 (PMC8239009; doi:10.1038/s41467-021-24226-1)
Supplement: Supplementary file 4 — Source Data [file 41467_2021_24226_MOESM4_ESM.zip › Source_Data/Figure5b.csv]

# Data to Figure 5b
# leakage (ΔAbs/min) in presence of 0.5M guanidinium
strain	1	2	3	4	5	6	7	8	9
FliI-E211D+MAA	-0.0678	-0.0695	-0.0704
FliI-E211D+MMM	-0.0039	-0.0042	-0.0036
FliI-E211Q+MAA	-0.0423	-0.0501	-0.0456
FliI-E211Q+MMM	-0.0044	-0.0041	-0.0042
MAA	-0.0631	-0.0628	-0.0656	-0.0643	-0.0666	-0.0668	-0.0609	-0.0672	-0.0628
MMM	-0.0069	-0.0061	-0.0048	-0.0047	-0.0043	-0.0034	-0.0062	-0.0042
ΔA+MAA	-0.0043	-0.0039	-0.004
ΔA+MMM	-0.0044	-0.0042	-0.0042
ΔA-C+MAA	-0.0055	-0.0071	-0.0054
ΔA-C+MMM	-0.0035	-0.0047	-0.0034
ΔB+MAA	-0.0052	-0.0047	-0.004
ΔB+MMM	-0.005	-0.0052	-0.0041
ΔB-C+MAA	-0.005	-0.0054	-0.0066
ΔB-C+MMM	-0.0062	-0.0051	-0.0044
ΔBAE+MAA	-0.0039	-0.0038	-0.0038
ΔBAE+MMM	-0.0035	-0.0029	-0.0033
ΔF+MAA	-0.0042	-0.004	-0.0034
ΔF+MMM	-0.0042	-0.0042	-0.0037
ΔHIJ+MAA	-0.035	-0.0364	-0.0365
ΔHIJ+MMM	-0.0056	-0.0048	-0.0042
ΔI+MAA	-0.032	-0.0343	-0.038
ΔI+MMM	-0.0046	-0.0041	-0.0044
