# Supplementary material for: Control of membrane barrier during bacterial type-III protein secretion
Source: Nat Commun. 2021 Jun 28;12:3999. doi: 10.1038/s41467-021-24226-1 (PMC8239009; doi:10.1038/s41467-021-24226-1)
Supplement: Supplementary file 4 — Source Data [file 41467_2021_24226_MOESM4_ESM.zip › Source_Data/Figure5c.csv]

# Data to Figure 5c
# leakage (ΔAbs/min) in presence of 0.5M guanidinium
strain	1	2	3	4	5	6	7	8
MAA+CCCP_0µM	-0.0646	-0.057	-0.0613	-0.0607	-0.0635	-0.0672
MAA+CCCP_5µM	-0.0465	-0.0464	-0.0442	-0.0484	-0.0453	-0.0459	-0.0457	-0.0467
MAA+CCCP_10µM	-0.0387	-0.0361	-0.0408	-0.0423
MAA+CCCP_20µM	-0.034	-0.0369	-0.0325	-0.0327
MAA+CCCP_30µM	-0.0352	-0.034	-0.0329	-0.0334	-0.0341	-0.0311
MAA+CCCP_40µM	-0.0274	-0.027	-0.0168	-0.0189
MMM+CCCP_0µM	-0.0036	-0.0026	-0.0034	-0.004	-0.004	-0.0027
MMM+CCCP_5µM	-0.0114	-0.0045	-0.0065	-0.0057	-0.0051	-0.0052	-0.0058	-0.0057
MMM+CCCP_10µM	-0.0087	-0.0088	-0.0123	-0.0108
MMM+CCCP_20µM	-0.0201	-0.0171	-0.0143	-0.018
MMM+CCCP_30µM	-0.0222	-0.0217	-0.0203	-0.019	-0.0233	-0.0238
MMM+CCCP_40µM	-0.0212	-0.0158	-0.0136	-0.0259
ΔfliP+CCCP_0µM	-0.0038	-0.0042	-0.0039	-0.0036	-0.0034
ΔfliP+CCCP_5µM	-0.0087	-0.0069	-0.0063	-0.0062	-0.0061	-0.0077	-0.008	-0.0079
ΔfliP+CCCP_10µM	-0.008	-0.0067	-0.0078	-0.0103
ΔfliP+CCCP_20µM	-0.0148	-0.0163	-0.0182	-0.015
ΔfliP+CCCP_30µM	-0.0206	-0.0212	-0.0212	-0.0181	-0.0209	-0.026
ΔfliP+CCCP_40µM	-0.0155	-0.0154	-0.0255	-0.0203
