# Supplementary material for: Control of membrane barrier during bacterial type-III protein secretion
Source: Nat Commun. 2021 Jun 28;12:3999. doi: 10.1038/s41467-021-24226-1 (PMC8239009; doi:10.1038/s41467-021-24226-1)
Supplement: Supplementary file 4 — Source Data [file 41467_2021_24226_MOESM4_ESM.zip › Source_Data/Figure7a.csv]

# Data to Figure 7a
# Bacterial motility relative to the WT
M-loop	FliQ	1	2	3	4	5	6	7	8
AAA	E46D					0.50	0.50	0.50	0.50
AAA	WT					0.12	0.13	0.13	0.12
FFF	E46D					0.01	0.00	0.01	0.00
FFF	WT					0.09	0.08	0.09	0.07
GGG	E46D					0.22	0.22	0.22	0.23
GGG	WT					0.04	0.04	0.03	0.03
III	E46D					0.03	0.03	0.03	0.02
III	WT					0.00	0.00	0.00	0.00
LLL	E46D					0.05	0.04	0.05	0.04
LLL	WT					0.10	0.09	0.10	0.07
MMM	E46D	0.83	0.67	0.90	0.77
MMM	WT	1.03	0.93	1.11	0.92
SSS	E46D					0.23	0.23	0.23	0.22
SSS	WT					0.05	0.04	0.04	0.03
VVV	E46D					0.09	0.08	0.08	0.07
VVV	WT					0.15	0.15	0.12	0.11
ΔfliP	WT					0.00	0.00	0.00	0.00
