# Supplementary material for: Control of membrane barrier during bacterial type-III protein secretion
Source: Nat Commun. 2021 Jun 28;12:3999. doi: 10.1038/s41467-021-24226-1 (PMC8239009; doi:10.1038/s41467-021-24226-1)
Supplement: Supplementary file 4 — Source Data [file 41467_2021_24226_MOESM4_ESM.zip › Source_Data/Figure7b.csv]

# Data to Figure 7b
# leakage (ΔAbs/min) in presence of 0.5M guanidinium
strain	1	2	3	4
AAA	-0.0196	-0.0189	-0.0214	-0.0205
AAA+E46D	-0.0444	-0.0424	-0.044	-0.0419
FFF	-0.0038	-0.0042	-0.0014	-0.0019
FFF+E46D	-0.0033	-0.0041	-0.0036	-0.0041
GGG	-0.0089	-0.0114	-0.0079	-0.0078
GGG+E46D	-0.036	-0.0365	-0.0359	-0.0406
LLL	-0.0046	-0.0034	-0.0034	-0.0037
LLL+E46D	-0.0031	-0.0037	-0.004	-0.0029
SSS	-0.0046	-0.0053	-0.0033	-0.0026
SSS+E46D	-0.0293	-0.0256	-0.0263	-0.0265
WT	-0.0059	-0.0029	-0.0034
WT+E46D	-0.0033	-0.0033	-0.0027	0.0072
ΔFliP	-0.003
