# Supplementary material for: Control of membrane barrier during bacterial type-III protein secretion
Source: Nat Commun. 2021 Jun 28;12:3999. doi: 10.1038/s41467-021-24226-1 (PMC8239009; doi:10.1038/s41467-021-24226-1)
Supplement: Supplementary file 4 — Source Data [file 41467_2021_24226_MOESM4_ESM.zip › Source_Data/Figure7c_cell_flagellation.csv]

# Data to Figure 7c
# number of flagellar filament per cell for FliP MMM and AAA variants and FliP AAA + FliQ E46D
# mutation:
# image: image acquisition number (arbitrary)
# cell: cell number relative to a given image
# flagella: number of flagellar filaments
# True if flagella > 0	False otherwise
mutation	image	cell	flagella	flagellated
MMM	792	1	2	True
MMM	792	2	1	True
MMM	792	3	1	True
MMM	792	4	1	True
MMM	792	5	5	True
MMM	792	6	5	True
MMM	792	7	4	True
MMM	792	8	2	True
MMM	792	9	3	True
MMM	792	10	1	True
MMM	792	11	2	True
MMM	792	12	4	True
MMM	792	13	3	True
MMM	792	14	4	True
MMM	792	15	4	True
MMM	792	16	5	True
MMM	792	17	4	True
MMM	792	18	1	True
MMM	792	19	1	True
MMM	792	20	3	True
MMM	792	21	1	True
MMM	792	22	0	False
MMM	791	1	5	True
MMM	791	2	2	True
MMM	791	3	4	True
MMM	791	4	2	True
MMM	791	5	2	True
MMM	791	6	2	True
MMM	791	7	2	True
MMM	791	8	2	True
MMM	791	9	2	True
MMM	791	10	3	True
MMM	791	11	2	True
MMM	791	12	1	True
MMM	791	13	5	True
MMM	791	14	3	True
MMM	791	15	5	True
MMM	791	16	2	True
MMM	791	17	6	True
MMM	791	18	1	True
MMM	791	19	5	True
MMM	791	20	3	True
MMM	791	21	4	True
MMM	791	22	2	True
MMM	791	23	5	True
MMM	791	24	3	True
MMM	791	25	5	True
MMM	791	26	7	True
MMM	791	27	3	True
MMM	791	28	3	True
MMM	791	29	4	True
MMM	791	30	1	True
MMM	789	1	4	True
MMM	789	2	5	True
MMM	789	3	3	True
MMM	789	4	2	True
MMM	789	5	3	True
MMM	789	6	4	True
MMM	789	7	2	True
MMM	789	8	2	True
MMM	789	9	2	True
MMM	789	10	2	True
MMM	789	11	2	True
MMM	789	12	2	True
MMM	789	13	3	True
MMM	789	14	2	True
MMM	789	15	6	True
MMM	789	16	3	True
MMM	789	17	4	True
MMM	789	18	3	True
MMM	789	19	5	True
MMM	789	20	3	True
MMM	789	21	5	True
MMM	789	22	2	True
MMM	789	23	4	True
MMM	789	24	4	True
MMM	789	25	5	True
MMM	789	26	2	True
MMM	789	27	5	True
MMM	789	28	2	True
MMM	789	29	5	True
MMM	789	30	2	True
MMM	789	31	4	True
MMM	789	32	1	True
MMM	789	33	2	True
MMM	789	34	3	True
MMM	776	1	6	True
MMM	776	2	0	False
MMM	776	3	0	False
MMM	776	4	3	True
MMM	776	5	0	False
MMM	776	6	3	True
MMM	776	7	2	True
MMM	776	8	1	True
MMM	776	9	3	True
MMM	776	10	4	True
MMM	776	11	2	True
MMM	776	12	3	True
MMM	776	13	4	True
MMM	776	14	5	True
MMM	776	15	2	True
MMM	776	16	0	False
MMM	776	17	4	True
MMM	776	18	4	True
MMM	776	19	1	True
MMM	776	20	0	False
MMM	776	21	2	True
MMM	776	22	1	True
MMM	776	23	3	True
MMM	776	24	4	True
MMM	776	25	1	True
MMM	776	26	2	True
MMM	776	27	4	True
MMM	776	28	2	True
MMM	776	29	0	False
MMM	776	30	2	True
MMM	776	31	4	True
MMM	776	32	4	True
MMM	776	33	3	True
MMM	776	34	2	True
MMM	776	35	4	True
MMM	776	36	1	True
MMM	776	37	4	True
MMM	776	38	5	True
MMM	776	39	4	True
MMM	776	40	2	True
MMM	776	41	2	True
MMM	776	42	0	False
MMM	776	43	0	False
MMM	776	44	3	True
MMM	776	45	6	True
MMM	776	46	1	True
MMM	776	47	3	True
MMM	776	48	0	False
MMM	776	49	2	True
MMM	776	50	3	True
MMM	776	51	0	False
MMM	776	52	0	False
MMM	776	53	2	True
MMM	776	54	2	True
MMM	776	55	1	True
MMM	776	56	1	True
MMM	776	57	4	True
MMM	776	58	3	True
MMM	776	59	4	True
MMM	776	60	4	True
MMM	776	61	3	True
MMM	776	62	2	True
MMM	776	63	3	True
MMM	776	64	4	True
MMM	776	65	0	False
MMM	776	66	0	False
MMM	776	67	3	True
MMM	766	1	0	False
MMM	766	2	0	False
MMM	766	3	1	True
MMM	766	4	4	True
MMM	766	5	2	True
MMM	766	6	1	True
MMM	766	7	4	True
MMM	766	8	3	True
MMM	766	9	2	True
MMM	766	10	2	True
MMM	766	11	2	True
MMM	766	12	2	True
MMM	766	13	1	True
MMM	766	14	2	True
MMM	766	15	0	False
MMM	766	16	3	True
MMM	766	17	2	True
MMM	766	18	1	True
MMM	766	19	3	True
MMM	766	20	2	True
MMM	766	21	1	True
MMM	766	22	1	True
MMM	766	23	3	True
MMM	766	24	3	True
MMM	766	25	3	True
MMM	766	26	0	False
MMM	766	27	2	True
MMM	766	28	1	True
MMM	766	29	3	True
MMM	766	30	1	True
MMM	766	31	1	True
MMM	766	32	2	True
MMM	766	33	1	True
MMM	766	34	2	True
MMM	766	35	1	True
MMM	766	36	3	True
MMM	766	37	2	True
MMM	766	38	2	True
MMM	766	39	6	True
MMM	766	40	5	True
MMM	766	41	5	True
MMM	766	42	3	True
MMM	766	43	2	True
MMM	766	44	5	True
MMM	766	45	2	True
MMM	766	46	3	True
MMM	766	47	1	True
MMM	766	48	1	True
MMM	766	49	4	True
MMM	766	50	1	True
MMM	766	51	1	True
MMM	766	52	3	True
MMM	766	53	2	True
MMM	766	54	1	True
MMM	764	1	1	True
MMM	764	2	1	True
MMM	764	3	3	True
MMM	764	4	3	True
MMM	764	5	3	True
MMM	764	6	4	True
MMM	764	7	1	True
MMM	764	8	4	True
MMM	764	9	1	True
MMM	764	10	0	False
MMM	764	11	6	True
MMM	764	12	2	True
MMM	764	13	0	False
MMM	764	14	4	True
MMM	764	15	1	True
MMM	759	1	4	True
MMM	759	2	3	True
MMM	759	3	6	True
MMM	759	4	0	False
MMM	759	5	0	False
MMM	759	6	3	True
MMM	759	7	1	True
MMM	759	8	4	True
MMM	759	9	1	True
MMM	759	10	1	True
MMM	759	11	4	True
MMM	759	12	3	True
MMM	759	13	5	True
MMM	759	14	1	True
MMM	759	15	2	True
MMM	759	16	5	True
MMM	759	17	4	True
MMM	759	18	2	True
MMM	759	19	3	True
MMM	759	20	3	True
MMM	759	21	2	True
MMM	759	22	3	True
MMM	759	23	3	True
MMM	759	24	3	True
MMM	758	1	2	True
MMM	758	2	2	True
MMM	758	3	1	True
MMM	758	4	3	True
MMM	758	5	4	True
MMM	758	6	2	True
MMM	758	7	1	True
MMM	758	8	2	True
MMM	758	9	4	True
MMM	758	10	2	True
MMM	758	11	3	True
MMM	758	12	4	True
MMM	758	13	2	True
MMM	758	14	3	True
MMM	758	15	4	True
MMM	758	16	2	True
MMM	758	17	4	True
MMM	758	18	2	True
MMM	758	19	4	True
MMM	758	20	3	True
MMM	758	21	0	False
MMM	758	22	2	True
MMM	758	23	4	True
MMM	758	24	2	True
MMM	758	26	0	False
MMM	758	27	3	True
MMM	758	28	5	True
MMM	758	29	3	True
MMM	758	30	2	True
MMM	758	31	4	True
MMM	758	32	2	True
MMM	758	33	4	True
MMM	758	34	2	True
MMM	758	35	3	True
MMM	758	36	1	True
MMM	758	37	2	True
MMM	758	38	2	True
MMM	758	39	4	True
MMM	758	40	5	True
MMM	758	41	4	True
MMM	758	42	3	True
MMM	758	43	2	True
MMM	758	44	4	True
MMM	758	45	2	True
MMM	758	46	6	True
AAA	801	1	0	False
AAA	801	2	1	True
AAA	801	3	0	False
AAA	801	4	0	False
AAA	801	5	0	False
AAA	801	6	1	True
AAA	801	7	1	True
AAA	801	8	0	False
AAA	801	9	0	False
AAA	801	10	0	False
AAA	801	11	0	False
AAA	801	12	1	True
AAA	801	13	2	True
AAA	801	14	1	True
AAA	801	15	1	True
AAA	801	16	2	True
AAA	801	17	0	False
AAA	801	18	0	False
AAA	801	19	1	True
AAA	801	20	1	True
AAA	801	21	0	False
AAA	801	22	1	True
AAA	801	23	0	False
AAA	801	24	0	False
AAA	801	25	2	True
AAA	801	26	0	False
AAA	801	27	1	True
AAA	801	28	0	False
AAA	801	29	3	True
AAA	802	1	1	True
AAA	802	2	0	False
AAA	802	3	1	True
AAA	802	4	1	True
AAA	802	5	3	True
AAA	802	6	0	False
AAA	802	7	0	False
AAA	802	8	1	True
AAA	802	9	0	False
AAA	802	10	1	True
AAA	802	11	1	True
AAA	802	12	0	False
AAA	802	13	1	True
AAA	802	14	0	False
AAA	802	15	0	False
AAA	802	16	1	True
AAA	802	17	0	False
AAA	802	18	0	False
AAA	802	19	2	True
AAA	802	20	0	False
AAA	802	21	3	True
AAA	802	22	0	False
AAA	802	23	1	True
AAA	802	24	0	False
AAA	802	25	1	True
AAA	802	26	2	True
AAA	802	27	1	True
AAA	803	1	0	False
AAA	803	2	0	False
AAA	803	3	0	False
AAA	803	4	0	False
AAA	803	5	0	False
AAA	803	6	0	False
AAA	803	7	1	True
AAA	803	8	0	False
AAA	803	9	1	True
AAA	803	10	0	False
AAA	803	11	0	False
AAA	803	12	1	True
AAA	803	13	2	True
AAA	803	14	1	True
AAA	803	15	1	True
AAA	803	16	0	False
AAA	803	17	1	True
AAA	803	18	2	True
AAA	803	19	0	False
AAA	803	20	0	False
AAA	803	21	0	False
AAA	803	22	0	False
AAA	803	23	1	True
AAA	803	24	2	True
AAA	804	1	0	False
AAA	804	2	0	False
AAA	804	3	1	True
AAA	804	4	1	True
AAA	804	5	0	False
AAA	804	6	0	False
AAA	804	7	1	True
AAA	804	8	0	False
AAA	804	9	0	False
AAA	804	10	0	False
AAA	804	11	0	False
AAA	804	12	0	False
AAA	805	1	0	False
AAA	805	2	1	True
AAA	805	3	0	False
AAA	805	4	0	False
AAA	805	5	0	False
AAA	805	6	0	False
AAA	805	7	1	True
AAA	805	8	0	False
AAA	805	9	1	True
AAA	805	10	0	False
AAA	805	11	0	False
AAA	805	12	0	False
AAA	805	13	0	False
AAA	805	14	1	True
AAA	805	15	2	True
AAA	805	16	1	True
AAA	805	17	0	False
AAA	805	18	1	True
AAA	805	19	1	True
AAA	805	20	0	False
AAA	805	21	0	False
AAA	806	1	1	True
AAA	806	2	0	False
AAA	806	3	1	True
AAA	806	4	2	True
AAA	806	5	1	True
AAA	806	6	0	False
AAA	806	7	0	False
AAA	806	8	0	False
AAA	806	9	1	True
AAA	806	10	2	True
AAA	806	11	1	True
AAA	806	12	0	False
AAA	806	13	0	False
AAA	806	14	0	False
AAA	806	15	0	False
AAA	806	16	0	False
AAA	806	17	1	True
AAA	807	1	0	False
AAA	807	2	0	False
AAA	807	3	0	False
AAA	807	4	0	False
AAA	807	5	0	False
AAA	807	6	0	False
AAA	807	7	2	True
AAA	807	8	2	True
AAA	807	9	0	False
AAA	807	10	0	False
AAA	807	11	0	False
AAA	807	12	1	True
AAA	807	13	1	True
AAA	807	14	1	True
AAA	808	1	1	True
AAA	808	2	0	False
AAA	808	3	1	True
AAA	808	4	2	True
AAA	808	5	1	True
AAA	808	6	0	False
AAA	808	7	0	False
AAA	808	8	0	False
AAA	808	9	1	True
AAA	808	10	0	False
AAA	808	11	0	False
AAA	808	12	1	True
AAA	808	13	1	True
AAA	808	14	1	True
AAA	808	15	1	True
AAA	808	16	1	True
AAA	808	17	1	True
AAA	808	18	1	True
AAA	808	19	1	True
AAA	808	20	1	True
AAA	808	21	0	False
AAA	809	1	4	True
AAA	809	2	2	True
AAA	809	3	0	False
AAA	809	4	0	False
AAA	809	5	0	False
AAA	809	6	1	True
AAA	809	7	0	False
AAA	809	8	0	False
AAA	809	9	0	False
AAA	809	10	1	True
AAA	809	11	1	True
AAA	809	12	1	True
AAA	809	13	0	False
AAA	809	14	0	False
AAA	809	15	0	False
AAA	809	16	0	False
AAA	809	17	1	True
AAA	809	18	0	False
AAA	809	19	0	False
AAA	809	20	0	False
AAA	809	21	0	False
AAA	809	22	1	True
AAA	809	23	0	False
AAA	809	24	1	True
AAA	809	25	0	False
AAA	809	26	0	False
AAA	809	27	0	False
AAA	809	28	0	False
AAA	809	29	1	True
AAA	810	1	0	False
AAA	810	2	0	False
AAA	810	3	0	False
AAA	810	4	0	False
AAA	810	5	1	True
AAA	810	6	1	True
AAA	810	7	0	False
AAA	810	8	1	True
AAA	810	9	0	False
AAA	810	10	0	False
AAA	810	11	1	True
AAA	810	12	1	True
AAA	810	13	1	True
AAA	810	14	1	True
AAA	810	15	0	False
AAA	810	16	0	False
AAA	810	17	0	False
AAA	810	18	2	True
AAA	810	19	0	False
AAA	810	20	2	True
AAA	810	21	1	True
AAA	811	1	0	False
AAA	811	2	0	False
AAA	811	3	2	True
AAA	811	4	0	False
AAA	811	5	0	False
AAA	811	6	0	False
AAA	811	7	1	True
AAA	811	8	0	False
AAA	811	9	0	False
AAA	811	10	0	False
AAA	811	11	0	False
AAA	811	12	0	False
AAA	811	13	0	False
AAA	811	14	0	False
AAA	811	15	0	False
AAA	811	16	2	True
AAA	811	17	1	True
AAA	811	18	0	False
AAA	811	19	0	False
AAA	811	20	0	False
AAA	812	1	0	False
AAA	812	2	0	False
AAA	812	3	0	False
AAA	812	4	0	False
AAA	812	5	1	True
AAA	812	6	2	True
AAA	812	7	1	True
AAA	812	8	1	True
AAA	812	9	0	False
AAA	812	10	0	False
AAA	812	11	2	True
AAA	812	12	0	False
AAA	812	13	0	False
AAA	812	14	0	False
AAA	812	15	0	False
AAA	812	16	0	False
AAA	812	17	0	False
AAA	813	1	2	True
AAA	813	2	0	False
AAA	813	3	0	False
AAA	813	4	4	True
AAA	813	5	1	True
AAA	813	6	0	False
AAA	813	7	0	False
AAA	813	8	0	False
AAA	813	9	1	True
AAA	813	10	0	False
AAA	813	11	0	False
AAA	813	12	0	False
AAA	813	13	0	False
AAA	813	14	0	False
AAA	813	15	1	True
AAA	813	16	1	True
AAA	814	1	1	True
AAA	814	2	2	True
AAA	814	3	1	True
AAA	814	4	1	True
AAA	814	5	1	True
AAA	814	6	0	False
AAA	814	7	0	False
AAA	814	8	2	True
AAA	814	9	2	True
AAA	814	10	1	True
AAA	814	11	2	True
AAA	815	1	0	False
AAA	815	2	1	True
AAA	815	3	2	True
AAA	815	4	0	False
AAA	815	5	0	False
AAA	815	6	1	True
AAA	815	7	1	True
AAA	815	8	1	True
AAA	815	9	1	True
AAA	815	10	2	True
AAA	815	11	0	False
AAA	815	12	0	False
AAA	815	13	0	False
AAA	815	14	0	False
AAA	815	15	0	False
AAA	815	16	0	False
AAA	815	17	0	False
AAA	815	18	1	True
AAA	816	1	0	False
AAA	816	2	0	False
AAA	816	3	0	False
AAA	816	4	0	False
AAA	816	5	0	False
AAA	816	6	0	False
AAA	816	7	1	True
AAA	816	8	0	False
AAA	816	9	0	False
AAA	816	10	1	True
AAA	816	11	0	False
AAA	816	12	0	False
AAA	816	13	0	False
AAA	816	14	1	True
AAA+E46D	852	1	2	True
AAA+E46D	852	2	1	True
AAA+E46D	852	3	2	True
AAA+E46D	852	4	2	True
AAA+E46D	852	5	0	False
AAA+E46D	852	6	1	True
AAA+E46D	852	7	1	True
AAA+E46D	852	8	1	True
AAA+E46D	852	9	5	True
AAA+E46D	852	10	1	True
AAA+E46D	852	11	2	True
AAA+E46D	852	12	2	True
AAA+E46D	852	13	0	False
AAA+E46D	852	14	1	True
AAA+E46D	852	15	1	True
AAA+E46D	852	16	2	True
AAA+E46D	852	17	2	True
AAA+E46D	852	18	2	True
AAA+E46D	852	19	1	True
AAA+E46D	852	20	1	True
AAA+E46D	852	21	2	True
AAA+E46D	853	1	2	True
AAA+E46D	853	2	0	False
AAA+E46D	853	3	1	True
AAA+E46D	853	4	3	True
AAA+E46D	853	5	1	True
AAA+E46D	853	6	2	True
AAA+E46D	853	7	1	True
AAA+E46D	853	8	1	True
AAA+E46D	853	9	3	True
AAA+E46D	853	10	2	True
AAA+E46D	853	11	3	True
AAA+E46D	853	12	1	True
AAA+E46D	853	13	1	True
AAA+E46D	853	14	0	False
AAA+E46D	853	15	1	True
AAA+E46D	853	16	1	True
AAA+E46D	853	17	1	True
AAA+E46D	853	18	1	True
AAA+E46D	853	19	0	False
AAA+E46D	853	20	1	True
AAA+E46D	853	21	4	True
AAA+E46D	853	22	1	True
AAA+E46D	853	23	1	True
AAA+E46D	853	24	1	True
AAA+E46D	853	25	0	False
AAA+E46D	853	26	1	True
AAA+E46D	853	27	3	True
AAA+E46D	853	28	1	True
AAA+E46D	854	1	0	False
AAA+E46D	854	2	1	True
AAA+E46D	854	3	3	True
AAA+E46D	854	4	1	True
AAA+E46D	854	5	1	True
AAA+E46D	854	6	2	True
AAA+E46D	854	7	3	True
AAA+E46D	854	8	0	False
AAA+E46D	854	9	1	True
AAA+E46D	854	10	0	False
AAA+E46D	854	11	1	True
AAA+E46D	854	12	1	True
AAA+E46D	854	13	1	True
AAA+E46D	854	14	0	False
AAA+E46D	854	15	0	False
AAA+E46D	854	16	3	True
AAA+E46D	854	17	1	True
AAA+E46D	854	18	1	True
AAA+E46D	854	19	1	True
AAA+E46D	854	20	1	True
AAA+E46D	854	21	4	True
AAA+E46D	854	22	1	True
AAA+E46D	854	23	1	True
AAA+E46D	854	24	1	True
AAA+E46D	854	25	1	True
AAA+E46D	854	26	1	True
AAA+E46D	854	27	0	False
AAA+E46D	854	28	1	True
AAA+E46D	854	29	1	True
AAA+E46D	854	30	0	False
AAA+E46D	854	31	1	True
AAA+E46D	854	32	2	True
AAA+E46D	854	33	1	True
AAA+E46D	854	34	1	True
AAA+E46D	854	35	1	True
AAA+E46D	854	36	2	True
AAA+E46D	854	37	0	False
AAA+E46D	855	1	2	True
AAA+E46D	855	2	0	False
AAA+E46D	855	3	1	True
AAA+E46D	855	4	1	True
AAA+E46D	855	5	0	False
AAA+E46D	855	6	1	True
AAA+E46D	855	7	2	True
AAA+E46D	855	8	1	True
AAA+E46D	855	9	2	True
AAA+E46D	855	10	0	False
AAA+E46D	855	11	1	True
AAA+E46D	855	12	2	True
AAA+E46D	855	13	2	True
AAA+E46D	855	14	1	True
AAA+E46D	855	15	0	False
AAA+E46D	855	16	0	False
AAA+E46D	855	17	1	True
AAA+E46D	855	18	1	True
AAA+E46D	855	19	1	True
AAA+E46D	855	20	3	True
AAA+E46D	855	21	2	True
AAA+E46D	855	22	1	True
AAA+E46D	855	23	1	True
AAA+E46D	855	24	0	False
AAA+E46D	855	25	0	False
AAA+E46D	855	26	2	True
AAA+E46D	855	27	1	True
AAA+E46D	855	28	2	True
AAA+E46D	856	1	0	False
AAA+E46D	856	2	1	True
AAA+E46D	856	3	1	True
AAA+E46D	856	4	0	False
AAA+E46D	856	5	1	True
AAA+E46D	856	6	1	True
AAA+E46D	856	7	4	True
AAA+E46D	856	8	1	True
AAA+E46D	856	9	1	True
AAA+E46D	856	10	1	True
AAA+E46D	856	11	0	False
AAA+E46D	856	12	1	True
AAA+E46D	856	13	0	False
AAA+E46D	856	14	2	True
AAA+E46D	856	15	1	True
AAA+E46D	856	16	2	True
AAA+E46D	856	17	1	True
AAA+E46D	856	18	2	True
AAA+E46D	856	19	1	True
AAA+E46D	856	20	3	True
AAA+E46D	856	21	1	True
AAA+E46D	856	22	1	True
AAA+E46D	856	23	1	True
AAA+E46D	856	24	2	True
AAA+E46D	856	25	0	False
AAA+E46D	856	26	0	False
AAA+E46D	856	27	2	True
AAA+E46D	856	28	0	False
AAA+E46D	856	29	0	False
AAA+E46D	856	30	1	True
AAA+E46D	856	31	2	True
AAA+E46D	857	1	0	False
AAA+E46D	857	2	1	True
AAA+E46D	857	3	1	True
AAA+E46D	857	4	2	True
AAA+E46D	857	5	1	True
AAA+E46D	857	6	0	False
AAA+E46D	857	7	2	True
AAA+E46D	857	8	3	True
AAA+E46D	857	9	2	True
AAA+E46D	857	10	1	True
AAA+E46D	857	11	1	True
AAA+E46D	857	12	3	True
AAA+E46D	857	13	3	True
AAA+E46D	857	14	1	True
AAA+E46D	857	15	3	True
AAA+E46D	857	16	1	True
AAA+E46D	857	17	1	True
AAA+E46D	857	18	2	True
AAA+E46D	857	19	2	True
AAA+E46D	857	20	1	True
AAA+E46D	857	21	1	True
AAA+E46D	857	22	2	True
AAA+E46D	857	23	1	True
AAA+E46D	857	24	2	True
AAA+E46D	857	25	2	True
AAA+E46D	858	1	1	True
AAA+E46D	858	2	1	True
AAA+E46D	858	3	0	False
AAA+E46D	858	4	2	True
AAA+E46D	858	5	2	True
AAA+E46D	858	6	1	True
AAA+E46D	858	7	1	True
AAA+E46D	858	8	3	True
AAA+E46D	858	9	2	True
AAA+E46D	858	10	1	True
AAA+E46D	858	11	1	True
AAA+E46D	858	12	1	True
AAA+E46D	858	13	1	True
AAA+E46D	858	14	0	False
AAA+E46D	858	15	0	False
AAA+E46D	858	16	1	True
AAA+E46D	858	17	1	True
AAA+E46D	858	18	2	True
AAA+E46D	858	19	3	True
AAA+E46D	858	20	2	True
AAA+E46D	858	21	3	True
AAA+E46D	858	22	2	True
AAA+E46D	858	23	2	True
AAA+E46D	858	24	2	True
AAA+E46D	858	25	0	False
AAA+E46D	859	1	0	False
AAA+E46D	859	2	1	True
AAA+E46D	859	3	1	True
AAA+E46D	859	4	1	True
AAA+E46D	859	5	1	True
AAA+E46D	859	6	1	True
AAA+E46D	859	7	1	True
AAA+E46D	859	8	3	True
AAA+E46D	859	9	2	True
AAA+E46D	859	10	2	True
AAA+E46D	859	11	0	False
AAA+E46D	859	12	1	True
AAA+E46D	859	13	2	True
AAA+E46D	859	14	0	False
AAA+E46D	859	15	1	True
AAA+E46D	859	16	2	True
AAA+E46D	859	17	1	True
AAA+E46D	859	18	1	True
AAA+E46D	859	19	1	True
AAA+E46D	859	20	1	True
AAA+E46D	859	21	1	True
AAA+E46D	859	22	1	True
AAA+E46D	859	23	1	True
AAA+E46D	859	24	2	True
AAA+E46D	859	25	0	False
AAA+E46D	859	26	1	True
AAA+E46D	859	27	2	True
AAA+E46D	860	1	0	False
AAA+E46D	860	2	0	False
AAA+E46D	860	3	3	True
AAA+E46D	860	4	2	True
AAA+E46D	860	5	3	True
AAA+E46D	860	6	2	True
AAA+E46D	860	7	1	True
AAA+E46D	860	8	1	True
AAA+E46D	860	9	2	True
AAA+E46D	860	10	0	False
AAA+E46D	860	11	0	False
AAA+E46D	860	12	0	False
AAA+E46D	860	13	2	True
AAA+E46D	860	14	1	True
AAA+E46D	860	15	1	True
AAA+E46D	860	16	2	True
AAA+E46D	860	17	1	True
AAA+E46D	860	18	2	True
AAA+E46D	860	19	1	True
AAA+E46D	860	20	1	True
AAA+E46D	860	21	1	True
AAA+E46D	860	22	3	True
AAA+E46D	860	23	2	True
AAA+E46D	860	24	2	True
AAA+E46D	860	25	1	True
AAA+E46D	860	26	2	True
AAA+E46D	860	27	1	True
AAA+E46D	860	28	2	True
AAA+E46D	860	29	1	True
AAA+E46D	860	30	2	True
AAA+E46D	860	31	3	True
AAA+E46D	861	1	3	True
AAA+E46D	861	2	2	True
AAA+E46D	861	3	3	True
AAA+E46D	861	4	1	True
AAA+E46D	861	5	1	True
AAA+E46D	861	6	2	True
AAA+E46D	861	7	2	True
AAA+E46D	861	8	2	True
AAA+E46D	861	9	1	True
AAA+E46D	861	10	2	True
AAA+E46D	861	11	0	False
AAA+E46D	861	12	1	True
AAA+E46D	861	13	2	True
AAA+E46D	861	14	1	True
AAA+E46D	861	15	1	True
AAA+E46D	861	16	2	True
AAA+E46D	861	17	1	True
AAA+E46D	861	18	1	True
AAA+E46D	861	19	1	True
AAA+E46D	861	20	1	True
AAA+E46D	861	21	2	True
AAA+E46D	861	22	1	True
AAA+E46D	861	23	1	True
AAA+E46D	861	24	3	True
AAA+E46D	861	25	1	True
AAA+E46D	861	26	1	True
AAA+E46D	861	27	2	True
AAA+E46D	861	28	0	False
AAA+E46D	861	29	2	True
AAA+E46D	861	30	2	True
AAA+E46D	861	31	1	True
