# Supplementary material for: Control of membrane barrier during bacterial type-III protein secretion
Source: Nat Commun. 2021 Jun 28;12:3999. doi: 10.1038/s41467-021-24226-1 (PMC8239009; doi:10.1038/s41467-021-24226-1)
Supplement: Supplementary file 4 — Source Data [file 41467_2021_24226_MOESM4_ESM.zip › Source_Data/Figure8b.csv]

# Data to Figure S8b
# ΔOD600 relative to MMM
strain	1	2	3	4	5
AAA	-0.163	-0.115	-0.047	-0.067	-0.021
FFF	-0.023	-0.013	-0.007	0.004	0.016
MMM	-0.007	0.010	0.007	0.010	-0.020
