# Supplementary material for: Control of membrane barrier during bacterial type-III protein secretion
Source: Nat Commun. 2021 Jun 28;12:3999. doi: 10.1038/s41467-021-24226-1 (PMC8239009; doi:10.1038/s41467-021-24226-1)
Supplement: Supplementary file 4 — Source Data [file 41467_2021_24226_MOESM4_ESM.zip › Source_Data/FigureS2c_cross_p-values.csv]

# Data to Figure S2c
# p-values of the pairwise two-sided T-tests with Benjamini/Hochberg correction for multiple testing.
# the ΔfliP/ΔfliP.2 and MMM/MMM.2 filament counts were aggregated
	AAA	EGR	M209A	M209R	M209W	M210A	M210E	M210K	M210W	M211A	M211D	M211R	M211W	MAA	MAA+flhA-D158N	MMM	flhA-D158N	ΔfliP	ΔfliP+BC
AAA	1.00e+00	3.03e-05	6.16e-05	6.35e-02	7.35e-01	3.11e-08	1.37e-05	8.63e-01	2.86e-04	2.25e-06	1.27e-01	4.82e-01	9.09e-06	7.38e-01	8.71e-02	1.22e-13	5.22e-09	3.62e-04	8.71e-02
EGR	3.03e-05	1.00e+00	3.45e-13	2.39e-02	1.52e-02	1.53e-20	1.96e-15	2.21e-04	1.60e-13	2.59e-16	6.85e-08	1.04e-06	3.47e-15	1.37e-05	3.53e-01	7.23e-31	1.42e-21	6.53e-01	1.02e-02
M209A	6.16e-05	3.45e-13	1.00e+00	2.85e-08	5.86e-02	6.07e-01	9.22e-01	6.36e-04	4.97e-01	7.86e-01	1.52e-02	9.14e-04	9.29e-01	3.80e-04	6.20e-06	2.51e-01	4.48e-01	1.13e-11	3.58e-08
M209R	6.35e-02	2.39e-02	2.85e-08	1.00e+00	2.03e-01	1.40e-13	1.09e-09	8.24e-02	6.25e-08	1.46e-10	8.07e-04	7.97e-03	1.05e-09	3.12e-02	6.53e-01	1.25e-21	1.81e-14	9.21e-02	8.48e-01
M209W	7.35e-01	1.52e-02	5.86e-02	2.03e-01	1.00e+00	1.76e-02	5.86e-02	8.13e-01	1.39e-01	3.16e-02	6.92e-01	9.95e-01	4.59e-02	8.63e-01	1.46e-01	5.35e-03	1.13e-02	3.18e-02	2.43e-01
M210A	3.11e-08	1.53e-20	6.07e-01	1.40e-13	1.76e-02	1.00e+00	4.92e-01	6.18e-06	1.32e-01	8.13e-01	3.81e-04	2.89e-06	6.47e-01	1.05e-06	8.70e-08	5.48e-01	7.95e-01	3.34e-18	1.18e-13
M210E	1.37e-05	1.96e-15	9.22e-01	1.09e-09	5.86e-02	4.92e-01	1.00e+00	3.20e-04	5.22e-01	6.92e-01	1.07e-02	3.62e-04	8.57e-01	1.45e-04	2.98e-06	1.39e-01	3.27e-01	1.18e-13	1.16e-09
M210K	8.63e-01	2.21e-04	6.36e-04	8.24e-02	8.13e-01	6.18e-06	3.20e-04	1.00e+00	3.26e-03	7.63e-05	2.62e-01	6.67e-01	2.10e-04	8.78e-01	8.71e-02	1.49e-08	1.76e-06	1.37e-03	1.10e-01
M210W	2.86e-04	1.60e-13	4.97e-01	6.25e-08	1.39e-01	1.32e-01	5.22e-01	3.26e-03	1.00e+00	2.73e-01	6.64e-02	4.93e-03	4.10e-01	1.98e-03	3.03e-05	1.49e-02	7.16e-02	1.09e-11	7.42e-08
M211A	2.25e-06	2.59e-16	7.86e-01	1.46e-10	3.16e-02	8.13e-01	6.92e-01	7.63e-05	2.73e-01	1.00e+00	2.95e-03	7.63e-05	8.32e-01	2.85e-05	7.97e-07	4.10e-01	6.41e-01	1.73e-14	1.58e-10
M211D	1.27e-01	6.85e-08	1.52e-02	8.07e-04	6.92e-01	3.81e-04	1.07e-02	2.62e-01	6.64e-02	2.95e-03	1.00e+00	4.64e-01	6.90e-03	2.82e-01	5.77e-03	1.64e-06	1.28e-04	1.36e-06	1.16e-03
M211R	4.82e-01	1.04e-06	9.14e-04	7.97e-03	9.95e-01	2.89e-06	3.62e-04	6.67e-01	4.93e-03	7.63e-05	4.64e-01	1.00e+00	2.35e-04	7.53e-01	2.55e-02	2.28e-10	6.74e-07	1.77e-05	1.14e-02
M211W	9.09e-06	3.47e-15	9.29e-01	1.05e-09	4.59e-02	6.47e-01	8.57e-01	2.10e-04	4.10e-01	8.32e-01	6.90e-03	2.35e-04	1.00e+00	9.24e-05	1.96e-06	2.51e-01	4.70e-01	1.45e-13	1.16e-09
MAA	7.38e-01	1.37e-05	3.80e-04	3.12e-02	8.63e-01	1.05e-06	1.45e-04	8.78e-01	1.98e-03	2.85e-05	2.82e-01	7.53e-01	9.24e-05	1.00e+00	5.31e-02	9.76e-11	2.20e-07	1.62e-04	4.39e-02
MAA+flhA-D158N	8.71e-02	3.53e-01	6.20e-06	6.53e-01	1.46e-01	8.70e-08	2.98e-06	8.71e-02	3.03e-05	7.97e-07	5.77e-03	2.55e-02	1.96e-06	5.31e-02	1.00e+00	1.32e-09	3.11e-08	5.68e-01	5.58e-01
MMM	1.22e-13	7.23e-31	2.51e-01	1.25e-21	5.35e-03	5.48e-01	1.39e-01	1.49e-08	1.49e-02	4.10e-01	1.64e-06	2.28e-10	2.51e-01	9.76e-11	1.32e-09	1.00e+00	7.86e-01	2.55e-27	7.59e-23
flhA-D158N	5.22e-09	1.42e-21	4.48e-01	1.81e-14	1.13e-02	7.95e-01	3.27e-01	1.76e-06	7.16e-02	6.41e-01	1.28e-04	6.74e-07	4.70e-01	2.20e-07	3.11e-08	7.86e-01	1.00e+00	3.60e-19	1.42e-14
ΔfliP	3.62e-04	6.53e-01	1.13e-11	9.21e-02	3.18e-02	3.34e-18	1.18e-13	1.37e-03	1.09e-11	1.73e-14	1.36e-06	1.77e-05	1.45e-13	1.62e-04	5.68e-01	2.55e-27	3.60e-19	1.00e+00	5.10e-02
ΔfliP+BC	8.71e-02	1.02e-02	3.58e-08	8.48e-01	2.43e-01	1.18e-13	1.16e-09	1.10e-01	7.42e-08	1.58e-10	1.16e-03	1.14e-02	1.16e-09	4.39e-02	5.58e-01	7.59e-23	1.42e-14	5.10e-02	1.00e+00
