# Supplementary material for: Control of membrane barrier during bacterial type-III protein secretion
Source: Nat Commun. 2021 Jun 28;12:3999. doi: 10.1038/s41467-021-24226-1 (PMC8239009; doi:10.1038/s41467-021-24226-1)
Supplement: Supplementary file 4 — Source Data [file 41467_2021_24226_MOESM4_ESM.zip › Source_Data/FigureS2c_filament_counts.csv]

# Data to Figure S2c
# number of flagellar filaments per cell for various FliP M-loop mutants
# the first column (number_of_cells) indicates the number of cells that were imaged for each strain
	number_of_cells	1	2	3	4	5	6	7	8	9	10	11	12	13	14	15	16	17	18	19	20	21	22	23	24	25	26	27	28	29	30	31	32	33	34	35	36	37	38	39	40	41	42	43	44	45	46	47	48
ΔfliP	292	3	3	4	3	0	2	1	3	3	3	0	1	4	2	3	1	3	2	4	1	4	4	1	2	2	5	3	5	0	5	3	1	5	0	0	2	3	0	2	1	1	0	3	2	1	1	1	1
MMM	463	3	1	6	1	3	6	4	2	4	8	4	6	5	8	2	5	3	3	1	4	5	7	4	5	6	2	7	4	6	2	1	5	7	2	1	5	7	4	2	5	2	7	6	5	7	4	6	2
ΔfliP.2	387	7	2	0	1	1	4	0	0	1	3	4	1	0	1	3	3	2	2	1	1	3	4	7	2	2	0	1	2	3	4	0	3	3	0	0	3	2	2	0	5	3	1	4	5	6	0	7	1
MMM.2	460	1	5	0	1	2	0	2	1	0	2	3	5	3	0	4	3	3	5	2	2	6	5	4	1	2	4	5	4	3	5	2	5	5	2	5	3	6	4	3	5	4	4	4	6	6	2	5	4
AAA	360	2	0	4	1	2	3	0	4	4	3	1	3	0	4	4	2	0	1	4	2	5	1	1	4	4	6	3	2	4	7	5	1	2	2	3	7	1	1	3	2	1	2	1	5	4	2	1	2
MAA	408	3	4	3	11	2	2	4	3	2	0	4	4	5	3	1	3	5	2	4	4	3	1	8	5	3	2	1	2	1	3	2	2	3	4	2	7	2	4	2	3	2	2	1	6	5	4	3	0
M209A	217	7	4	1	1	3	3	4	2	2	3	3	4	2	2	1	2	5	5	4	3	3	3	0	5	3	4	2	0	3	2	3	5	2	0	4	5	3	0	6	6	5	5	4	2	3	8	3	5
M210A	359	0	6	2	4	3	3	7	4	4	4	7	5	5	1	7	6	4	5	4	3	4	6	2	8	1	3	1	2	1	3	4	6	5	7	4	2	10	5	3	3	3	3	5	5	1	0	3	5
M211A	311	5	2	3	3	1	0	6	0	3	2	4	1	3	6	2	4	5	4	3	4	6	3	2	8	2	6	4	4	4	3	3	0	3	4	3	3	0	2	0	2	3	1	5	2	1	4	5	4
M209W	65	3	2	1	0	3	3	5	3	1	3	3	0	1	2	7	2	5	0	0	1	6	5	2	0	5	6	6	2	1	3	4	0	0	7	5	4	3	4	3	8	1	3	3	2	2	2	2	5
M210W	282	0	0	3	4	0	1	5	6	6	3	2	5	5	3	0	2	1	6	1	2	4	3	4	4	0	0	2	2	2	6	2	0	2	6	1	4	2	3	5	3	4	4	5	5	5	4	3	4
M211W	222	3	0	2	2	4	9	6	1	3	4	3	2	4	5	4	5	0	3	7	4	3	0	0	3	2	3	6	2	1	1	3	4	5	3	0	2	2	5	2	3	5	5	3	2	0	5	3	5
M209R	315	0	3	0	3	4	0	3	1	4	1	2	1	2	1	2	4	2	4	1	2	3	4	2	0	1	5	2	3	4	0	0	3	4	2	2	3	2	4	8	4	2	1	5	1	0	5	3	1
M210E	320	2	0	5	6	2	2	3	6	3	2	6	5	7	5	6	6	2	5	5	3	3	9	0	3	7	6	5	5	3	2	5	5	1	5	4	5	6	3	4	4	3	3	3	4	3	2	6	4
M211R	383	3	2	0	6	2	5	0	2	1	1	5	1	3	5	2	1	3	3	1	9	3	3	3	1	2	1	2	3	3	4	4	2	5	0	4	1	4	6	3	1	10	1	2	6	4	3	1	3
M211D	264	2	2	2	1	4	2	2	1	0	1	6	2	1	4	2	5	1	2	2	1	1	3	3	2	3	2	5	4	1	3	2	3	6	1	4	1	2	1	1	2	1	2	4	4	4	0	1	1
M210K	162	1	1	3	5	4	3	3	3	2	2	0	0	1	5	4	3	4	4	3	2	3	0	0	1	0	2	2	0	3	5	4	3	2	2	6	2	0	1	5	3	1	3	4	1	3	2	3	1
MAA+flhA-D158N	113	4	7	4	3	3	3	0	2	3	5	4	2	4	1	1	3	3	0	0	6	2	1	4	2	3	2	4	1	1	0	2	2	0	2	7	1	2	4	0	0	1	5	1	1	3	7	0	3
flhA-D158N	317	3	2	4	3	3	4	5	2	4	3	4	2	6	4	4	7	3	2	2	5	1	0	4	4	4	2	1	3	2	5	5	1	3	1	4	2	3	0	4	7	6	6	6	5	5	2	2	1
EGR	307	3	7	1	0	0	2	4	3	2	4	2	5	2	4	3	4	4	1	5	2	2	4	1	1	1	5	0	3	3	1	0	1	0	4	0	2	1	0	5	2	1	2	6	2	3	4	2	1
ΔfliP+BC	368	1	0	2	0	1	3	0	4	4	3	0	2	3	3	3	3	1	1	2	3	5	2	2	2	1	4	0	3	1	4	3	1	3	1	2	3	0	2	1	2	1	3	4	1	1	1	0	2
[truncated: 415 more columns]
