# Supplementary material for: Control of membrane barrier during bacterial type-III protein secretion
Source: Nat Commun. 2021 Jun 28;12:3999. doi: 10.1038/s41467-021-24226-1 (PMC8239009; doi:10.1038/s41467-021-24226-1)
Supplement: Supplementary file 4 — Source Data [file 41467_2021_24226_MOESM4_ESM.zip › Source_Data/FigureS2e_motility.csv]

# Data to Figure S2c
# motility in soft agar relative to the WT
mutation	1	2	3	4	5	6	7	8	9	10	11	12	13	14	15	16	17	18	19
+	0.998	0.927			0.902	0.979	0.941	0.966	1.153	1.060	1.012	0.911	1.151	0.951	0.794	1.127	0.996	1.000	1.000
M209A		0.933											0.977	0.970
M209C		1.009											0.946	0.921
M209D		0.000											0.000	0.002
M209E		0.000											0.023	0.021
M209F		0.906											0.866	0.891
M209G		0.787											0.663	0.699
M209H		0.207											0.413	0.314
M209I		0.951											0.880	0.944
M209K		0.000											0.089	0.083
M209L		0.885											0.821	0.845
M209N		0.179											0.146	0.171
M209P		0.256											0.210	0.205
M209Q		0.473											0.401	0.436
M209R		0.000											0.002	0.012
M209S		0.866											0.845	0.854
M209T													0.940	1.020				0.857	0.850
M209V		1.024											0.897	0.921
M209W		0.446											0.400	0.387
M209Y		0.428											0.314	0.321
M210A					0.728	0.773	0.749				0.852	0.833
M210C					0.891	0.801	0.821				0.786	0.738
M210D					0.000	0.016	0.000				0.001	0.000
M210E					0.000	0.012	0.000				0.000	0.004
M210F											0.884	0.918						0.622	0.532
M210G					0.721	0.749	0.732				0.601	0.603
M210H					0.808	0.835	0.905				1.039	0.909
M210I					0.943	0.929	0.810				0.756	0.803
M210K					0.003	0.016	0.013				0.018	0.014
M210L					0.756	0.754	0.772				0.819	0.751
M210N							0.817				0.696	0.718
M210P					0.803	0.784	0.764				0.738	0.720
M210Q			0.697	0.942							0.821	0.865
M210R					0.000	0.012	0.000				0.010	0.004
M210S											0.667	0.840						0.753	0.676
M210T											0.774	0.813						0.782	0.734
M210V					0.878	0.925	0.890				0.875	0.907
M210W					0.276	0.270	0.351				0.305	0.244
M210Y					0.935	0.816	0.878				0.758	0.732
M211A	0.701							0.671	0.746	0.802					0.795	0.714	0.698
M211C	0.934							0.799	0.838	0.815					0.752	0.678	0.715
M211D	0.000							0.000	0.013	0.000					0.000	0.009	0.000
M211E	0.000							0.000	0.009	0.000					0.002	0.006	0.000
M211F	0.807							0.717	0.728	0.692					0.730	0.720	0.686
M211G	0.672							0.843	0.657	0.642					0.651	0.564	0.620
M211H	1.011							0.908	1.033	1.012					0.892	1.233	1.084
M211I	0.728							0.755	0.722	0.724					0.728	0.625	0.719
M211K	0.000							0.019	0.025	0.000					0.007	0.022	0.000
M211L	0.795							0.758	0.763	0.737					0.816	0.711	0.716
M211N	0.507							0.657	0.497	0.582					0.594	0.636	0.603
M211P	0.129							0.204	0.176	0.128					0.149	0.131	0.130
M211Q	0.727							0.765	0.788	0.773					0.820	0.773	0.821
M211R	0.000							0.002	0.001	0.000					0.003	0.000	0.000
M211S								0.745	0.804	0.863					0.898	0.934	0.889
M211T								0.801							0.876	0.898	0.926
M211V	0.816							0.822	0.797	0.829					0.882	0.767	0.799
M211W	0.326							0.245	0.266	0.157					0.143	0.228	0.155
M211Y	1.026							1.009	0.941	0.937					0.986	0.838	0.944
−	0.000	0.000			0.000	0.000	0.000	0.000	0.000	0.000	0.000	0.000	0.000	0.000	0.000	0.000	0.000	0.000	0.000
