# Supplementary material for: Control of membrane barrier during bacterial type-III protein secretion
Source: Nat Commun. 2021 Jun 28;12:3999. doi: 10.1038/s41467-021-24226-1 (PMC8239009; doi:10.1038/s41467-021-24226-1)
Supplement: Supplementary file 4 — Source Data [file 41467_2021_24226_MOESM4_ESM.zip › Source_Data/FigureS2f_leakage.csv]

# Data to Figure S2f
# leakage (ΔAbs/min) in presence of 0.5M guanidinium
mutation	1	2	3	4	5	6	16	17	18	19	20	21	22	23	13	14	15
M209A		-0.002		-0.002		-0.002	-0.003	-0.002	0.002
M209C	-0.002		-0.002		-0.002
M209D	-0.003		-0.002		-0.003
M209E	-0.003		-0.003		-0.002
M209F		-0.003		-0.003		-0.003
M209G	-0.023		-0.023		-0.024
M209H	-0.005		-0.005		-0.005
M209I		-0.003		-0.003		-0.003
M209K	-0.019		-0.018		-0.018
M209L		-0.004		-0.005		-0.005
M209N	-0.013		-0.013		-0.014
M209P		-0.022		-0.025		-0.022
M209Q	-0.008		-0.009		-0.009
M209R										-0.006	-0.005	-0.005	-0.005	-0.004
M209S	-0.006		-0.006		-0.005
M209T										-0.006	-0.006	-0.006	-0.006	-0.008
M209V		-0.003		-0.003		-0.004
M209W		-0.003		-0.002		-0.002
M209Y		-0.004		-0.004		-0.004
M210A		-0.030		-0.031		-0.031	-0.035	-0.034	-0.035
M210C	-0.012		-0.015		-0.013
M210D	-0.009		-0.012		-0.010
M210E	-0.005		-0.005		-0.005
M210F										0.006	-0.005	-0.005	-0.005	-0.006
M210G	-0.033		-0.035		-0.035
M210H	-0.014		-0.014		-0.014
M210I		-0.002		-0.002		-0.002
M210K	-0.020		-0.021		-0.020
M210L		-0.002		-0.003		-0.002
M210N	-0.036		-0.038		-0.036
M210P		-0.014		-0.015		-0.015
M210Q										-0.035	-0.038	-0.040	-0.045	-0.039
M210R	-0.008		-0.008		-0.010
M210S										-0.041	-0.044	-0.038	-0.051	-0.050
M210T															-0.042	-0.045	-0.044
M210V		-0.002		-0.002		-0.002
M210W		-0.002		-0.003		0.002
M210Y		-0.002		-0.002		-0.002
M211A		-0.032		-0.032		-0.033	-0.037	-0.041	-0.042
M211C	-0.010		-0.010		-0.010
M211D	-0.002		-0.002		-0.002
M211E	-0.002		-0.003		-0.002
M211F		-0.001		-0.002		-0.001									-0.004	0.004	0.006
M211G		-0.036		-0.036		-0.037
M211H	-0.004		-0.005		-0.004
M211I		-0.006		-0.006		-0.006
M211K	-0.002		-0.001		-0.002
M211L		-0.001		-0.002		-0.002
M211N	-0.032		-0.032		-0.032
M211P		-0.023		-0.024		-0.026
M211Q	-0.036		-0.037		-0.037										-0.045	-0.044	-0.048
M211R	-0.008		-0.012		-0.010										-0.009	-0.010	-0.007
M211S	-0.033		-0.035		-0.035										-0.040	-0.048	-0.045
M211T	-0.032		-0.033		-0.033										-0.036	-0.038	-0.039
M211V		-0.002		-0.002		-0.001
M211W		-0.002		-0.001		-0.001
M211Y		-0.002		-0.002		-0.002
WT	-0.002	-0.001	-0.002	-0.002	-0.002	-0.002	-0.008	-0.006	0.008	-0.005	-0.004	-0.005	-0.005	-0.005	-0.006	-0.004	-0.003
ΔfliP	-0.002	-0.003	-0.001	-0.002	-0.003	-0.002	-0.005	-0.004	-0.005	0.011	-0.007	-0.005	0.000	-0.005	-0.005	-0.005	-0.006
