# Supplementary material for: Control of membrane barrier during bacterial type-III protein secretion
Source: Nat Commun. 2021 Jun 28;12:3999. doi: 10.1038/s41467-021-24226-1 (PMC8239009; doi:10.1038/s41467-021-24226-1)
Supplement: Supplementary file 4 — Source Data [file 41467_2021_24226_MOESM4_ESM.zip › Source_Data/FigureS2h_secretion.csv]

# Data to Figure S2h
# Ampicillin IC50 (µg/mL)
mutation	1	2	3	4	5	6	7	8	9	10	11	12	13	14	15	16	17	18	19	20	21
M209A	131	158	176		211	243
M209C	134	135	133		152	133
M209D	2	2	2		3	3
M209E	4	5	6		6	6
M209F	110	110	78		130	129
M209G	134	129	135		131	133
M209H	33	40	43		27	45
M209I	154	133	164		195	157
M209K	14	16	16		15	16
M209L	122	118	130		133	140
M209N	44	44	52		23	56
M209P	57	57	64		68	83
M209Q	64	73	71		68	71
M209R	2	2	2	2	2	2
M209S	85	65	91		80	108
M209T	110	134	156		174	133
M209V	111	129	132		155	146
M209W	40	36	46		49	49
M209Y	41	40	49		50	53
M210A							131	158	196	124	126	131
M210C							119	107	115	127	107	127
M210D							2	3	3	1	2	3
M210E							4	4	4	2	3	3
M210F							124	131	124	111	105	115
M210G							142	128	130	120	118	129
M210H							189	196	242	144	98	132
M210I							112	110	124	83	93	109
M210K							13	11	11	8	8	14
M210L							127	129	136	103	94	127
M210N							132	132	173	128	131	134
M210P							117	123	126	92	98	122
M210Q							100	133	182	131	120	141
M210R							8	5	6	2	8	10
M210S							138	187	212	120	158	154
M210T							143	165	180	101	146	154
M210V							127	144	128	113	111	106
M210W																			127	126	128
M210Y							133	141	143	118	126	135
M211A													106	121	117	117	131	126
M211C													114	128	128	117	128	127
M211D													2	3	4	3	4	4
M211E													5	6	7	4	8	8
M211F													123	137	144	132	138	129
M211G													123	132	134	128	142	134
M211H													127	128	134	139	145	131
M211I													93	107	96	71	66	78
M211K													8	8	9	10	11	11
M211L													67	93	91	77	88	93
M211N													112	131	135	122	129	129
M211P													44	50	51	46	47	60
M211Q													124	121	136	133	132	129
M211R													4	4	4	2	6	4
M211S													130	135	141	130	132	129
M211T													126	149	128	115	127	130
M211V													88	94	125	117	128	127
M211W													41	48	49	34	37	30
M211Y													140	131	133	113	116	129
WT	210	224	252		265	268	235	258	256	200	179	263	211	248	235	199	225	202
ΔfliP	1	2	2		3	4	2	2	3	1	2	4	1	2	2	1	2	2
