# Supplementary material for: Control of membrane barrier during bacterial type-III protein secretion
Source: Nat Commun. 2021 Jun 28;12:3999. doi: 10.1038/s41467-021-24226-1 (PMC8239009; doi:10.1038/s41467-021-24226-1)
Supplement: Supplementary file 4 — Source Data [file 41467_2021_24226_MOESM4_ESM.zip › Source_Data/FigureS3b_NNS_Ampicillin.csv]

# Data to Figure S3b
# fold under/over-representation relative to random per amino-acid (aa) per position (209-211)
# condition: NNS codons	FlgE-bla + Ampicillin selection
aa	209	210	211
H		-0.82	0.09
R
K
D
E
S		0.83	0.09
T	-3.15	0.38	-2.66
N		0.65
Q		0.65	2.83
C	5.27	2.3	-0.83
G	-3.15	-0.82	6.66
P
A	-0.38	-0.21	0.09
V	2.62	3.68	0.09
I	2.86	1.75	-0.83
L	1.57	1.38	0.64
M	11.06	3.95	7.75
F	1.41	0.65	0.09
Y		-0.82	2.28
W		2.3
