# Supplementary material for: Control of membrane barrier during bacterial type-III protein secretion
Source: Nat Commun. 2021 Jun 28;12:3999. doi: 10.1038/s41467-021-24226-1 (PMC8239009; doi:10.1038/s41467-021-24226-1)
Supplement: Supplementary file 4 — Source Data [file 41467_2021_24226_MOESM4_ESM.zip › Source_Data/FigureS3b_NNS_LacZ.csv]

# Data to Figure S3b
# fold under/over-representation relative to random per amino-acid (aa) per position (209-211)
# condition: NNS codons	fljB::lacZ red/white screening
aa	209	210	211
H		0.57	-2.41
R		-8.56	-4.11
K
D
E	-2.44		-0.7
S	-0.03	-0.06	0.86
T	-1.29	-1.12	-1.27
N		0.57	0.17
Q	-2.44	0.25	1.94
C	3.95	-0.06	1.06
G	0.31	1.04	3.99
P	-5.88	-0.27
A	1.47	0.1	0.76
V	2.2	4.02	0.91
I	2.2	1.2	-2.41
L	1.52	2.35	-0.14
M	7.44	2.45	5.75
F	2.49	2.45	1.06
Y		0.88	0.76
W	-2.44	0.88	1.06
