# Supplementary material for: Control of membrane barrier during bacterial type-III protein secretion
Source: Nat Commun. 2021 Jun 28;12:3999. doi: 10.1038/s41467-021-24226-1 (PMC8239009; doi:10.1038/s41467-021-24226-1)
Supplement: Supplementary file 4 — Source Data [file 41467_2021_24226_MOESM4_ESM.zip › Source_Data/FigureS3b_NNS_Motility.csv]

# Data to Figure S3b
# fold under/over-representation relative to random per amino-acid (aa) per position (209-211)
# condition: NNS codons	motility selection
aa	209	210	211
H			0.91
R
K
D
E
S	-1.82	-0.15	0.02
T	-4.65	0.08	-0.05
N		-1.31
Q		1.17	4.35
C	3.96	1.17	-1.61
G	-4.65	-1.31	1.68
P		-3.61
A	0.06	1.38	-0.31
V	0.06	5.07	-0.74
I	2.54	1.17
L	0.89	0.88	0.53
M	15.3	6.37	7.8
F	1.13	1.6	2.44
Y	-1.82	0.73	3.21
W		-1.31	-1.61
