# Supplementary material for: Control of membrane barrier during bacterial type-III protein secretion
Source: Nat Commun. 2021 Jun 28;12:3999. doi: 10.1038/s41467-021-24226-1 (PMC8239009; doi:10.1038/s41467-021-24226-1)
Supplement: Supplementary file 4 — Source Data [file 41467_2021_24226_MOESM4_ESM.zip › Source_Data/FigureS3b_NNS_no _ATG.csv]

# Data to Figure S3b
# fold under/over-representation relative to random per amino-acid (aa) per position (209-211)
# condition: NNS codons excluding ATG	combination of all selection/screening methods
aa	209	210	211
H		-0.24	-0.28
R		-10.16	-4.76
K
D
E	-2.81		-0.92
S	-0.9	0.25	0.82
T	-1.54	0.08	-1.56
N		0.61	0.04
Q	-2.81	0.08	5.77
C	7.14	0.61	0.04
G	0.18	-0.06	6.03
P	-6.61	-0.49
A	1.36	1.15	0.82
V	3.2	4.65	0.3
I	5.04	2.23	-2.84
L	3.29	1.96	0.48
M
F	2.94	3.57	1.87
Y	-2.81	0.08	2.65
W		2.23	0.04
