# Supplementary material for: Control of membrane barrier during bacterial type-III protein secretion
Source: Nat Commun. 2021 Jun 28;12:3999. doi: 10.1038/s41467-021-24226-1 (PMC8239009; doi:10.1038/s41467-021-24226-1)
Supplement: Supplementary file 4 — Source Data [file 41467_2021_24226_MOESM4_ESM.zip › Source_Data/FigureS3c.csv]

# Data to Figure S3c
# number of red/white colonies
plate	red	white
0	5	66
1	12	110
2	9	122
3	11	124
4	27	160
5	64	582
