# Supplementary material for: Control of membrane barrier during bacterial type-III protein secretion
Source: Nat Commun. 2021 Jun 28;12:3999. doi: 10.1038/s41467-021-24226-1 (PMC8239009; doi:10.1038/s41467-021-24226-1)
Supplement: Supplementary file 4 — Source Data [file 41467_2021_24226_MOESM4_ESM.zip › Source_Data/FigureS3f_MXX_leakage.csv]

# Data to Figure S3f
# leakage (ΔAbs/min) in presence of 0.5M guanidinium
mutation	1	2	3	4	5	6
MAA	-0.038	-0.0409	-0.0404	-0.0403	-0.0416	-0.0412
MFF	-0.0044	-0.004	-0.0043	-0.0039	-0.0034	-0.0034
MGG	-0.04	-0.0399	-0.0435	-0.042	-0.0387	-0.0439
MMM	-0.0045	-0.0041	-0.0042	-0.0051	-0.0038	-0.0041
MSS	-0.0416	-0.0421	-0.0455	-0.0421	-0.0396	-0.0426
MWW	-0.0047	-0.0041	-0.004	-0.0039	-0.0042	-0.0036
ΔfliP	-0.005	-0.0051	-0.0048	-0.0046	-0.0049	-0.0049
