# Supplementary material for: Control of membrane barrier during bacterial type-III protein secretion
Source: Nat Commun. 2021 Jun 28;12:3999. doi: 10.1038/s41467-021-24226-1 (PMC8239009; doi:10.1038/s41467-021-24226-1)
Supplement: Supplementary file 4 — Source Data [file 41467_2021_24226_MOESM4_ESM.zip › Source_Data/FigureS3g.csv]

# Data to Figure S3g
# leakage (ΔAbs/min) in presence of 0.5M guanidinium
strain	1	2	3	4	5	6
ΔFliP	-0.0038	-0.0036	-0.0041	0.0046	-0.0043	-0.0041
WT	-0.005	-0.0054	-0.0044	-0.0054	-0.0046	-0.0056
AAA	-0.0119	-0.0119	-0.0183	-0.0127	-0.0143	-0.0126
M210A	-0.0208	-0.0214	-0.023	-0.0249	-0.0251	-0.0255
M210S	-0.0306	-0.03	-0.031	-0.0312	-0.0336	-0.0347
M211A	-0.0138	-0.0146	-0.018	-0.0194	-0.0165	-0.0167
M211S	-0.0213	-0.0218	-0.0234	-0.0217	-0.0241	-0.0247
MAA	-0.0376	-0.0328	-0.0346	-0.04	-0.0371	-0.0407
MSS	-0.0343	-0.0366	-0.0349	-0.0364	-0.0361	-0.0337
ΔM	-0.0365	-0.0307	-0.0324	-0.0365	-0.0366	-0.0384
ΔMM	-0.0241	-0.0245	-0.0256	-0.03	-0.0303	-0.0246
