# Supplementary material for: Control of membrane barrier during bacterial type-III protein secretion
Source: Nat Commun. 2021 Jun 28;12:3999. doi: 10.1038/s41467-021-24226-1 (PMC8239009; doi:10.1038/s41467-021-24226-1)
Supplement: Supplementary file 4 — Source Data [file 41467_2021_24226_MOESM4_ESM.zip › Source_Data/FigureS6d.csv]

# Data to Figure S6d
# motility in soft agar relative to the WT
mutation	1	2	3	4	5	6
A28W	0.0	0.0	0.0	0.0	0.0	0.0
A61W	0.96	0.9	1.06	1.12	1.08	1.09
A65W	0.94	0.98	0.96	1.02	1.01	1.01
G66W	0.48	0.35	0.48	0.55	0.49	0.47
I60W	0.37	0.36	0.5	0.45	0.51	0.41
I62W	1.01	1.03	1.04	1.09	1.04	1.0
I63W	0.75	0.64	0.71	0.7	0.82	0.86
L24W	0.14	0.2	0.19	0.17	0.3	0.13
L25W	0.94	0.86	0.99	1.04	0.94	1.01
L26W	0.85	0.93	0.96	0.97	0.95	0.91
L29W	0.0	0.0	0.0	0.0	0.0	0.0
V27W	0.21	0.23		0.14	0.09
V64W	1.07	1.02	1.03	1.05	1.14	1.16
